# Supplementary material for: Gut microbial bile and amino acid metabolism associate with peanut oral immunotherapy failure
Source: Nat Commun. 2025 Jul 9;16:6330. doi: 10.1038/s41467-025-61161-x (PMC12241578; doi:10.1038/s41467-025-61161-x)
Supplement: Supplementary file 6 — Source Data [file 41467_2025_61161_MOESM6_ESM.xlsx]

## Sheet: Fig. 1B
Planned.Treatment	Planned.Treatment	N	PD_whole_tree	sd	se	ci
Placebo	Baseline	32	22.4947	5.65534	0.999731	2.03897
Placebo	End of Buildup	12	21.984	6.23466	1.79979	3.96131
Placebo	Mid Meintenance	14	23.7272	7.56417	2.02161	4.36742
Placebo	End of Treatment	15	24.4308	6.02688	1.55613	3.33757
Placebo	End of Avoidance	14	25.2598	5.04137	1.34736	2.9108
Peanut OIT	Baseline	47	22.0014	4.74528	0.692171	1.39327
Peanut OIT	End of Buildup	34	21.5375	5.01551	0.860153	1.74999
Peanut OIT	Mid Meintenance	35	24.0254	4.70469	0.795238	1.61612
Peanut OIT	End of Treatment	37	23.5606	4.53575	0.745673	1.51229
Peanut OIT	End of Avoidance	37	24.8162	5.44142	0.894564	1.81426

## Sheet: Fig. 1C
Groups	Visit	N	PD_whole_tree	sd	se	ci
D+R+	Baseline	16	19.6401	5.03491	1.25873	2.68291
D+R+	End of Buildup	11	21.2807	6.28898	1.8962	4.225
D+R+	Mid Meintenance	9	23.9593	4.43106	1.47702	3.40601
D+R+	End of Treatment	9	22.5201	5.25143	1.75048	4.03661
D+R+	End of Avoidance	9	24.0255	7.87672	2.62557	6.05458
D+R-	Baseline	23	23.2534	4.43165	0.924062	1.91639
D+R-	End of Buildup	18	21.0702	4.62963	1.09121	2.30226
D+R-	Mid Meintenance	20	22.8819	4.88912	1.09324	2.28818
D+R-	End of Treatment	23	23.2341	3.72743	0.777224	1.61186
D+R-	End of Avoidance	22	24.5529	4.00486	0.85384	1.77566
D-R-	Baseline	8	23.0273	3.56807	1.2615	2.98298
D-R-	End of Buildup	5	23.6141	3.23817	1.44815	4.02072
D-R-	Mid Meintenance	6	27.7794	2.71288	1.10753	2.847
D-R-	End of Treatment	5	26.8149	6.09709	2.7267	7.57053
D-R-	End of Avoidance	6	26.9061	6.2822	2.5647	6.59276

## Sheet: Fig. 1D
Outcome	PD_whole_tree
D-R-	24.1015
D-R-	20.723
D-R-	18.2049
D-R-	26.3494
D-R-	28.8784
D-R-	24.4908
D-R-	19.8753
D-R-	21.5952
D+R-	24.3947
D+R-	22.4216
D+R-	22.6751
D+R-	22.5213
D+R-	28.208
D+R-	22.0714
D+R-	29.0034
D+R-	24.7216
D+R-	23.133
D+R-	21.7861
D+R-	23.84
D+R-	20.5155
D+R-	18.3441
D+R-	18.1875
D+R-	21.4289
D+R-	22.4464
D+R-	18.7672
D+R-	21.959
D+R-	16.8488
D+R-	30.6171
D+R-	20.5253
D+R-	23.7584
D+R-	36.6529
D+R+	20.5748
D+R+	19.7495
D+R+	17.0492
D+R+	26.7026
D+R+	14.4631
D+R+	24.5463
D+R+	18.6694
D+R+	18.7351
D+R+	31.5379
D+R+	13.5395
D+R+	25.9981
D+R+	17.8948
D+R+	16.1949
D+R+	15.6751
D+R+	16.3356
D+R+	16.5761

## Sheet: Fig. 1E
Axis.1	Axis.2	Planned.Treatment
0.23324	-0.0452943	Peanut OIT
-0.282028	-0.134935	Peanut OIT
0.107304	-0.0355572	Peanut OIT
-0.22904	-0.0240212	Peanut OIT
0.0330926	0.034182	Peanut OIT
-0.294624	-0.127142	Peanut OIT
-0.0782804	0.146905	Peanut OIT
-0.0087953	-0.0211838	Placebo
0.184801	-0.0919458	Peanut OIT
0.259352	-0.0674311	Placebo
0.130632	-0.0868496	Peanut OIT
-0.140076	-0.170709	Peanut OIT
-0.210152	-0.183395	Peanut OIT
-0.0664357	-0.0605201	Peanut OIT
-0.196284	-0.00676732	Peanut OIT
0.146158	0.00263752	Peanut OIT
-0.158513	0.0424492	Peanut OIT
0.186555	-0.0351806	Peanut OIT
-0.101768	0.0330435	Placebo
0.221855	-0.0688799	Peanut OIT
-0.258326	-0.0567264	Peanut OIT
-0.00992312	0.061918	Placebo
-0.0828815	0.0676398	Peanut OIT
0.138015	-0.0303516	Peanut OIT
-0.135982	-0.0306731	Peanut OIT
-0.240661	-0.0982951	Peanut OIT
0.220087	-0.0616233	Peanut OIT
-0.236377	-0.0665628	Peanut OIT
0.137778	-0.00900429	Peanut OIT
0.0109253	0.0827334	Peanut OIT
0.184777	-0.0278584	Peanut OIT
0.163844	-0.066694	Peanut OIT
-0.12968	-0.0919297	Peanut OIT
0.0529949	0.0682657	Placebo
-0.075178	-0.0119667	Placebo
-0.00614292	-0.0555556	Placebo
-0.149883	-0.0495423	Peanut OIT
0.11315	0.00117104	Peanut OIT
0.0976282	0.0250968	Peanut OIT
-0.0208853	0.050191	Peanut OIT
-0.0765227	0.130646	Placebo
0.23002	-0.0860371	Peanut OIT
-0.0935288	0.141942	Placebo
0.150744	-0.020837	Peanut OIT
0.161174	-0.0476876	Placebo
0.0959761	-0.0802005	Peanut OIT
0.216606	-0.0357314	Peanut OIT
0.0925255	0.0433432	Peanut OIT
-0.0714344	-0.0838793	Peanut OIT
0.025694	0.0602291	Peanut OIT
0.0481717	0.0737126	Peanut OIT
-0.0115059	-0.0118028	Peanut OIT
-0.103917	-0.148185	Peanut OIT
-0.148904	-0.119726	Peanut OIT
-0.0460502	0.100353	Peanut OIT
-0.0200101	0.178372	Placebo
0.116998	0.0315158	Peanut OIT
-0.00937209	0.171359	Placebo
0.0543487	0.0808636	Peanut OIT
0.164349	0.00043339	Placebo
0.167054	-0.141291	Placebo
0.202796	-0.0339755	Peanut OIT
0.0523253	-0.0199045	Peanut OIT
0.011367	0.02703	Peanut OIT
-0.0519311	-0.0897252	Placebo
0.126781	-0.145562	Placebo
0.0683448	0.0664475	Peanut OIT
-0.00128641	0.111316	Peanut OIT
0.0521497	0.0935502	Peanut OIT
-0.161975	-0.169076	Peanut OIT
0.0593065	0.0478822	Peanut OIT
-0.049584	0.106849	Peanut OIT
-0.0254113	0.115026	Peanut OIT
-0.111627	-0.00252787	Peanut OIT
-0.0270212	0.162049	Placebo
0.0432507	0.0715585	Peanut OIT
-0.0162163	0.104483	Placebo
-0.10383	0.0660213	Placebo
0.000320617	0.113499	Peanut OIT
0.0711356	-0.100315	Peanut OIT
-0.022976	0.196816	Peanut OIT
-0.0406841	-0.0171503	Peanut OIT
-0.0246238	0.10425	Placebo
0.171321	-0.034702	Placebo
0.0433235	0.0277974	Peanut OIT
0.134153	-0.0190764	Placebo
0.135088	0.0123015	Peanut OIT
-0.253819	-0.193255	Peanut OIT
-0.0325166	-0.280725	Peanut OIT
0.146113	-0.0275604	Placebo
0.10639	-0.026359	Peanut OIT
0.143578	-0.164863	Peanut OIT
0.202323	-0.0312726	Placebo
-0.178598	0.00501667	Placebo
0.0655868	0.0353458	Peanut OIT
-0.038165	-0.259955	Peanut OIT
-0.100962	0.0266913	Peanut OIT
0.0140038	0.0406844	Peanut OIT
-0.215476	-0.0776087	Peanut OIT
-0.146293	0.0371429	Peanut OIT
-0.0205088	0.0661771	Peanut OIT
0.060702	-0.101098	Peanut OIT
0.0278796	-0.143785	Peanut OIT
-0.0829438	0.0630486	Placebo
-0.0119783	0.174278	Peanut OIT
-0.181152	-0.127161	Placebo
-0.0661784	0.1088	Peanut OIT
-0.21097	-0.152136	Placebo
-0.00702966	0.142714	Peanut OIT
0.107176	-0.0173249	Peanut OIT
0.0193351	0.0431148	Placebo
-0.035037	0.105102	Peanut OIT
0.124232	-0.0279288	Peanut OIT
-0.0503132	-0.158566	Placebo
-0.00671631	0.0936636	Placebo
0.080212	0.027751	Placebo
-0.181354	-0.0533485	Peanut OIT
-0.0618012	0.156737	Placebo
-0.0722369	0.136272	Peanut OIT
0.0947737	-0.136934	Peanut OIT
-0.0684702	0.18146	Peanut OIT
-0.0997107	-0.211961	Peanut OIT
0.204106	-0.0278058	Peanut OIT
0.0925169	0.0567488	Peanut OIT
-0.241776	-0.0575618	Peanut OIT
0.177849	0.0177943	Peanut OIT
-0.00804597	-0.0793473	Peanut OIT
0.117237	0.00585413	Peanut OIT
7.86235e-06	0.0902735	Placebo
-0.009339	0.0289919	Peanut OIT
-0.0920102	-0.100589	Peanut OIT
0.00750212	-0.214318	Peanut OIT
-0.128973	0.10198	Peanut OIT
0.0631679	0.0456205	Placebo
-0.0034593	0.150775	Peanut OIT
0.155942	-0.0620849	Placebo
-0.191432	-0.304953	Placebo
-0.0428366	0.034213	Peanut OIT
-0.13555	0.0666398	Placebo
0.0110248	0.0573691	Placebo
0.119894	-0.0409244	Peanut OIT
-0.0119075	0.0417204	Peanut OIT
-0.145208	-0.0336979	Peanut OIT
0.258786	-0.0746164	Peanut OIT
-0.0429337	0.207465	Placebo
0.0610048	-0.12368	Peanut OIT
0.0426213	-0.000398763	Peanut OIT
-0.0371607	0.112249	Peanut OIT
-0.081084	0.0485522	Peanut OIT
-0.23352	0.0804859	Peanut OIT
-0.0130195	0.0670167	Peanut OIT
-0.211352	-0.255512	Placebo
-0.0861168	0.0322359	Peanut OIT
-0.0406855	-0.00317565	Peanut OIT
-0.143844	0.0185758	Placebo
0.247946	-0.0820426	Peanut OIT
0.13697	-0.105593	Peanut OIT
-0.148824	-0.217114	Placebo
-0.223508	-0.085399	Peanut OIT
-0.0656373	0.0770802	Peanut OIT
0.0657746	0.0440215	Placebo
0.122288	0.0149532	Peanut OIT
0.22435	-0.0483421	Peanut OIT
-0.213436	-0.182541	Peanut OIT
0.00269293	-0.0198487	Peanut OIT
0.212544	-0.020535	Peanut OIT
-0.133927	-0.0172516	Peanut OIT
0.140648	-0.0353141	Peanut OIT
-0.0238039	0.179797	Peanut OIT
0.247241	-0.0535986	Peanut OIT
0.134778	-0.0447662	Placebo
0.0584181	-0.00176255	Peanut OIT
-0.036899	0.076896	Peanut OIT
-0.224178	0.133154	Peanut OIT
0.0157077	-0.00256025	Peanut OIT
-0.0479057	-0.0795048	Placebo
-0.186936	0.0237205	Peanut OIT
-0.0565244	0.0557037	Peanut OIT
-0.0372585	0.116042	Peanut OIT
-0.00510566	0.106714	Peanut OIT
0.113888	0.0451284	Placebo
-0.0269147	0.0335022	Peanut OIT
-0.211864	-0.211217	Peanut OIT
-0.059397	0.0744033	Peanut OIT
-0.0334734	-0.00843088	Placebo
-0.0248428	0.19555	Placebo
-0.124599	-0.0695215	Placebo
0.0637762	0.0521347	Peanut OIT
-0.0317795	0.106806	Peanut OIT
-0.0693117	0.16737	Peanut OIT
-0.0847298	0.158467	Peanut OIT
0.128846	0.029517	Placebo
0.0146041	-0.0510961	Placebo
-0.108921	0.0937811	Peanut OIT
-0.161178	0.0564379	Placebo
0.00378136	0.137189	Peanut OIT
-0.0427657	0.0285632	Peanut OIT
0.139273	0.0478068	Placebo
0.0144391	0.152624	Peanut OIT
-0.134618	-0.0463249	Peanut OIT
0.0906819	0.0190725	Placebo
0.0877277	0.0246995	Peanut OIT
-0.217331	-0.0224384	Peanut OIT
-0.224961	-0.015193	Peanut OIT
0.0494289	0.116968	Peanut OIT
0.0159406	0.0699251	Placebo
0.0726106	-0.0215784	Peanut OIT
-0.0898258	0.0548193	Peanut OIT
-0.00697521	0.196143	Peanut OIT
0.107176	-0.0388828	Placebo
-0.0305621	-0.097768	Peanut OIT
0.0464782	0.0475753	Peanut OIT
0.132229	0.00166328	Placebo
-0.247464	0.0410523	Peanut OIT
-0.107034	-0.00394795	Peanut OIT
0.137314	-0.0733734	Peanut OIT
-0.00688009	0.0428535	Placebo
0.108348	-0.00980458	Peanut OIT
-0.0831513	0.060135	Peanut OIT
-0.0110177	-0.026752	Peanut OIT
0.217687	-0.0557425	Peanut OIT
-0.122355	-0.0508859	Peanut OIT
0.00612567	-0.134092	Placebo
0.295747	-0.100494	Peanut OIT
-0.1861	0.108506	Peanut OIT
-0.0167338	0.12006	Peanut OIT
-0.0778445	-0.0232855	Peanut OIT
0.101888	0.031425	Peanut OIT
-0.0424741	0.195045	Placebo
0.225649	-0.0539843	Peanut OIT
0.0788404	0.042748	Peanut OIT
0.0759743	0.088503	Placebo
0.240915	-0.0589103	Peanut OIT
-0.0790437	0.0921521	Peanut OIT
0.163784	0.07063	Peanut OIT
0.118193	-0.0490969	Placebo
0.234582	-0.131187	Peanut OIT
0.195271	-0.0732325	Placebo
-0.132328	-0.00797562	Peanut OIT
0.0185837	0.0739761	Peanut OIT
0.131501	-0.0551437	Peanut OIT
-0.128004	-0.0140321	Placebo
0.21289	-0.0455114	Peanut OIT
-0.116986	0.0544732	Placebo
0.079475	0.0564253	Placebo
0.0828835	0.0346701	Placebo
-0.158325	0.0133846	Peanut OIT
0.0146157	-0.0469745	Peanut OIT
0.238364	-0.0610949	Peanut OIT
0.0346693	0.119938	Peanut OIT
-0.197285	0.065968	Peanut OIT
-0.104191	-0.123882	Peanut OIT
0.132578	-0.167161	Placebo
0.101462	-0.0763718	Peanut OIT
0.0244743	-0.036148	Peanut OIT
-0.0927133	0.0495081	Placebo
-0.208762	-0.20904	Peanut OIT
-0.0380872	0.161781	Peanut OIT
-0.105863	0.137318	Placebo
0.126874	0.0556973	Placebo
-0.022435	0.0364577	Placebo
-0.0178085	0.149931	Peanut OIT
-0.166715	-0.344061	Peanut OIT

## Sheet: Fig. 1F
SampleID	Axis.1	Axis.2	Groups
122780.7A	0.265907	-0.073672	D+R+
122934.7A	-0.0905369	0.0170567	D+R-
123108.7A	-0.0655414	-0.13859	D+R-
123111.7A	-0.0856717	-0.0272826	D+R-
123112.7A	0.063793	-0.0970448	D-R-
123120.7A	-0.0347951	0.209644	D+R+
123224.7A	-0.245418	0.138854	D-R-
123280.7A	0.0205012	0.212566	D+R-
123342.7A	0.0255979	-0.169817	D+R-
123368.7A	-0.109203	-0.0113429	D-R-
123429.7A	0.108191	0.0748576	D-R-
123437.7A	0.0798091	0.141491	D+R-
123477.7A	0.132264	0.144576	D-R-
176431.7A	-0.0272657	0.10569	D+R-
176602.7A	0.0654788	-0.0752698	D+R-
176782.7A	-0.190739	-0.0288227	D-R-
176947.7A	-0.129329	-0.096543	D+R-
176988.7A	-0.00174781	-0.0149821	D+R-
177097.7A	0.00819827	-0.130008	D+R+
177279.7A	0.297574	0.081172	D+R+
230089.7A	-0.00626099	0.00992126	D+R-
230099.7A	-0.179505	-0.0379448	D+R+
230326.7A	-0.0343447	0.0547955	D+R-
230445.7A	-0.00462587	0.0292961	D+R-
230487.7A	0.178907	0.173522	D+R-
230656.7A	-0.176988	0.129353	D+R-
230679.7A	0.148536	-0.00705288	D+R+
283752.7A	0.0829615	-0.0928585	D+R-
283939.7A	-0.0554474	-0.232509	D+R+
284227.7A	-0.129768	0.260663	D+R+
284229.7A	-0.104909	-0.11501	D+R-
284285.7A	-0.0504091	-0.0278407	D+R-
284347.7A	-0.0215798	-0.0221448	D+R-
284453.7A	0.248254	0.0679364	D+R+
337426.7A	-0.17909	-0.0705688	D+R-
337661.7A	0.279706	-0.0625908	D+R-
337952.7A	0.069968	-0.0682636	D+R+
338015.7A	-0.179364	-0.0464994	D-R-
338110.7A	0.0395659	0.236053	D+R-
338210.7A	-0.037905	-0.0153584	D+R-
391094.7A	-0.17297	-0.0620552	D-R-
391104.7A	-0.096045	-0.115719	D+R-
391450.7A	-0.0222961	-0.0492668	D+R+
391458.7A	-0.223144	-0.0644119	D-R-
391459.7A	-0.0702072	0.127012	D+R-
391661.7A	0.176848	-0.105827	D+R-
391818.7A	0.2358	-0.00425361	D+R-
445122.7A	-0.0450974	-0.184555	D+R+
445126.7A	-0.0756598	-0.061242	D+R-
445127.7A	-0.162624	-0.109185	D+R-
445516.7A	0.0160757	0.166127	D+R-
498786.7A	0.023023	-0.0999094	D+R-
498957.7A	-0.0992234	0.0758492	D-R-
498998.7A	-0.122788	0.186672	D+R+
499020.7A	-0.153029	-0.15289	D+R+
499115.7A	-0.230575	-0.130588	D+R+
552463.7A	-0.0487197	-0.0597861	D+R+
552569.7A	-0.0960736	0.0337045	D+R-
552666.7A	-0.153846	-0.113315	D+R-
605762.7A	-0.0361586	-0.0877353	D+R-
605767.7A	-0.112213	-0.157639	D-R-
606123.7A	-0.0385635	0.120129	D+R+
606124.7A	0.0647405	0.14836	D+R-
606383.7A	0.0537999	0.00964476	D+R+
606463.7A	-0.0769197	-0.0239158	D+R+
606487.7A	-0.0234458	-0.0806954	D+R-
606521.7A	0.0396571	0.276143	D+R-
659962.7A	-0.125377	-0.144359	D+R-
659963.7A	0.24665	-0.020183	D+R+
660061.7A	0.233514	0.048161	D+R-
660120.7A	0.237942	-0.035826	D+R+
713104.7A	-0.183891	0.0373601	D-R-
713164.7A	-0.232026	0.0465376	D+R-
713462.7A	-0.0515043	0.276039	D+R+
713574.7A	-0.0934736	0.135598	D+R-
713694.7A	0.097759	0.0631431	D+R-
713720.7A	-0.199778	-0.029542	D-R-
713765.7A	0.088435	0.15187	D+R-
767009.7A	-0.188296	0.0180929	D+R-
767137.7A	-0.129164	0.000285399	D+R-
767339.7A	-0.238106	0.0608703	D+R-
767362.7A	-0.11441	-0.0883799	D+R-
767492.7A	-0.23117	0.0264479	D+R+
767496.7A	0.0598161	-0.0554019	D+R+
820804.7A	-0.130614	0.0514689	D+R-
820912.7A	-0.210342	0.0803184	D+R-
821030.7A	0.0533578	-0.155394	D+R-
821057.7A	-0.237047	0.188616	D-R-
821125.7A	0.0285787	-0.152065	D+R-
821225.7A	0.116291	-0.0931964	D+R-
874290.7A	0.169752	-0.0034236	D+R+
874470.7A	-0.157035	0.00980003	D+R-
874471.7A	0.090625	-0.0556624	D+R+
874635.7A	-0.112144	-0.0932351	D+R-
874676.7A	0.113476	-0.117993	D+R-
874770.7A	-0.0608047	0.0381836	D+R-
874793.7A	0.0173059	0.108489	D+R-
965694.7A	-0.111745	-0.097985	D-R-
965696.7A	0.0180002	-0.0529414	D+R-
965870.7A	0.0179202	0.118067	D+R+
965921.7A	0.0390942	-0.118466	D+R-
966202.7A	0.0887123	-0.00273062	D-R-
966204.7A	-0.038862	0.140091	D+R-
967864.7A	-0.0110766	-0.106742	D+R-
968179.7A	-0.0418225	0.00127331	D-R-
968302.7A	0.0805784	0.128545	D+R+
968314.7A	-0.0721667	-0.0886776	D+R-
968316.7A	-0.00379808	0.114261	D+R-
968317.7A	-0.0565981	0.0055232	D+R-
968320.7A	0.27659	0.0317285	D+R-
968330.7A	-0.0693468	-0.0964955	D+R-
968342.7A	-0.0393001	-0.0446283	D+R-
968345.7A	0.193232	0.0397023	D+R+
968549.7A	-0.171055	-0.0216577	D-R-
968550.7A	-0.101998	0.0251121	D-R-
968565.7A	-0.00166094	0.0588951	D+R+
968571.7A	-0.0885672	0.0837485	D+R-
968582.7A	0.183184	-0.124669	D+R-
968623.7A	-0.0317271	-0.105908	D+R+
968628.7A	-0.0954292	-0.0713355	D+R-
968647.7A	-0.0318799	-0.0884679	D+R-
968649.7A	0.18845	-0.0649435	D+R-
968659.7A	0.173072	-0.0512158	D+R-
968674.7A	0.0372159	-0.13469	D+R-
968679.7A	-0.103828	0.00651571	D-R-
968681.7A	0.273482	-0.0116412	D+R+
968686.7A	-0.0883427	-0.0915743	D+R-
968687.7A	-0.0333702	-0.0692788	D+R-
968728.7A	0.257389	-0.000244005	D+R-
968729.7A	-0.0594873	-0.089218	D+R-
968732.7A	-0.180745	-0.0384832	D-R-
968733.7A	0.0179713	0.122694	D+R-
968737.7A	-0.0330587	0.0791823	D+R-
968750.7A	0.00688702	0.129868	D+R-
968752.7A	-0.00403321	-0.0650805	D+R+
968754.7A	-0.0992637	0.291006	D+R-
968755.7A	-0.112528	-0.0342495	D-R-
969214.7A	-0.192711	0.0243878	D-R-
969222.7A	-0.0227554	0.172564	D-R-
969549.7A	0.0282812	-0.0415353	D+R-
969552.7A	0.0868474	0.0909918	D+R-
969594.7A	-0.10844	0.129102	D+R-
969621.7A	-0.0634725	0.0666143	D+R+
969623.7A	0.0559773	-0.0242226	D+R-
969627.7A	0.195775	-0.0346028	D+R+
969628.7A	0.117565	0.173453	D+R-
969641.7A	0.13394	-0.0916634	D+R+
969644.7A	0.136652	0.154037	D+R-
969646.7A	0.116038	-0.087977	D+R-
969647.7A	0.164931	-0.0762132	D+R+
969649.7A	0.271173	-0.0278656	D+R-
969651.7A	-0.0497775	-0.0571106	D+R-
969652.7A	-0.0283972	0.0189847	D+R-
969654.7A	-0.0534502	-0.0876538	D+R+
969655.7A	-0.137214	-0.0220834	D-R-
969799.7A	0.0742409	0.0592926	D+R+
969814.7A	0.119714	-0.0546486	D-R-
969815.7A	0.115116	-0.174907	D+R+
969912.7A	-0.17313	-0.0645977	D+R+
969914.7A	-0.142685	-0.0063789	D+R-
969917.7A	0.118886	-0.0746268	D-R-
969925.7A	0.293592	-0.00194674	D+R+
969930.7A	-0.124003	-0.0243815	D+R+
970890.7A	0.241105	-0.0692016	D+R+
971004.7A	-0.0566696	0.0825422	D-R-
971386.7A	0.160787	-0.111653	D+R-
971387.7A	-0.189994	-0.00635094	D+R+
971388.7A	-0.0209178	-0.0606304	D+R-
971979.7A	0.229666	0.0722161	D+R+
971984.7A	0.173426	0.0928749	D+R+
971986.7A	0.124808	-0.0674147	D+R-
972261.7A	-0.10501	-0.0779286	D+R-
972265.7A	0.329547	-0.0718762	D+R-
972268.7A	0.330864	0.0234775	D+R+
972271.7A	0.114893	-0.132862	D+R-
972272.7A	-0.0818684	-0.155578	D+R+
972273.7A	0.0168398	0.0496915	D+R-
972276.7A	0.291133	0.135202	D+R-
972543.7A	-0.0260908	0.0286724	D+R-
972544.7A	-0.210502	-0.0844795	D-R-
972548.7A	0.247875	-0.00600211	D+R+
972551.7A	0.12223	0.0374738	D+R+
972570.7A	0.0412176	0.0157684	D+R-
972571.7A	-0.150065	-0.0286444	D-R-
972574.7A	0.219299	0.012365	D+R+
972837.7A	-0.0409379	0.26425	D+R-
973203.7A	-0.0945622	0.222917	D+R+
973216.7A	-0.0196251	0.0345287	D+R-
973317.7A	-0.256698	0.00966842	D+R-
973318.7A	0.123041	-0.0536338	D+R+

## Sheet: Fig. 1G
SampleID	Axis.1	Groups
122780.7A	0.265907	D+R+
122934.7A	-0.0905369	D+R-
123108.7A	-0.0655414	D+R-
123111.7A	-0.0856717	D+R-
123112.7A	0.063793	D-R-
123120.7A	-0.0347951	D+R+
123224.7A	-0.245418	D-R-
123280.7A	0.0205012	D+R-
123342.7A	0.0255979	D+R-
123368.7A	-0.109203	D-R-
123429.7A	0.108191	D-R-
123437.7A	0.0798091	D+R-
123477.7A	0.132264	D-R-
176431.7A	-0.0272657	D+R-
176602.7A	0.0654788	D+R-
176782.7A	-0.190739	D-R-
176947.7A	-0.129329	D+R-
176988.7A	-0.00174781	D+R-
177097.7A	0.00819827	D+R+
177279.7A	0.297574	D+R+
230089.7A	-0.00626099	D+R-
230099.7A	-0.179505	D+R+
230326.7A	-0.0343447	D+R-
230445.7A	-0.00462587	D+R-
230487.7A	0.178907	D+R-
230656.7A	-0.176988	D+R-
230679.7A	0.148536	D+R+
283752.7A	0.0829615	D+R-
283939.7A	-0.0554474	D+R+
284227.7A	-0.129768	D+R+
284229.7A	-0.104909	D+R-
284285.7A	-0.0504091	D+R-
284347.7A	-0.0215798	D+R-
284453.7A	0.248254	D+R+
337426.7A	-0.17909	D+R-
337661.7A	0.279706	D+R-
337952.7A	0.069968	D+R+
338015.7A	-0.179364	D-R-
338110.7A	0.0395659	D+R-
338210.7A	-0.037905	D+R-
391094.7A	-0.17297	D-R-
391104.7A	-0.096045	D+R-
391450.7A	-0.0222961	D+R+
391458.7A	-0.223144	D-R-
391459.7A	-0.0702072	D+R-
391661.7A	0.176848	D+R-
391818.7A	0.2358	D+R-
445122.7A	-0.0450974	D+R+
445126.7A	-0.0756598	D+R-
445127.7A	-0.162624	D+R-
445516.7A	0.0160757	D+R-
498786.7A	0.023023	D+R-
498957.7A	-0.0992234	D-R-
498998.7A	-0.122788	D+R+
499020.7A	-0.153029	D+R+
499115.7A	-0.230575	D+R+
552463.7A	-0.0487197	D+R+
552569.7A	-0.0960736	D+R-
552666.7A	-0.153846	D+R-
605762.7A	-0.0361586	D+R-
605767.7A	-0.112213	D-R-
606123.7A	-0.0385635	D+R+
606124.7A	0.0647405	D+R-
606383.7A	0.0537999	D+R+
606463.7A	-0.0769197	D+R+
606487.7A	-0.0234458	D+R-
606521.7A	0.0396571	D+R-
659962.7A	-0.125377	D+R-
659963.7A	0.24665	D+R+
660061.7A	0.233514	D+R-
660120.7A	0.237942	D+R+
713104.7A	-0.183891	D-R-
713164.7A	-0.232026	D+R-
713462.7A	-0.0515043	D+R+
713574.7A	-0.0934736	D+R-
713694.7A	0.097759	D+R-
713720.7A	-0.199778	D-R-
713765.7A	0.088435	D+R-
767009.7A	-0.188296	D+R-
767137.7A	-0.129164	D+R-
767339.7A	-0.238106	D+R-
767362.7A	-0.11441	D+R-
767492.7A	-0.23117	D+R+
767496.7A	0.0598161	D+R+
820804.7A	-0.130614	D+R-
820912.7A	-0.210342	D+R-
821030.7A	0.0533578	D+R-
821057.7A	-0.237047	D-R-
821125.7A	0.0285787	D+R-
821225.7A	0.116291	D+R-
874290.7A	0.169752	D+R+
874470.7A	-0.157035	D+R-
874471.7A	0.090625	D+R+
874635.7A	-0.112144	D+R-
874676.7A	0.113476	D+R-
874770.7A	-0.0608047	D+R-
874793.7A	0.0173059	D+R-
965694.7A	-0.111745	D-R-
965696.7A	0.0180002	D+R-
965870.7A	0.0179202	D+R+
965921.7A	0.0390942	D+R-
966202.7A	0.0887123	D-R-
966204.7A	-0.038862	D+R-
967864.7A	-0.0110766	D+R-
968179.7A	-0.0418225	D-R-
968302.7A	0.0805784	D+R+
968314.7A	-0.0721667	D+R-
968316.7A	-0.00379808	D+R-
968317.7A	-0.0565981	D+R-
968320.7A	0.27659	D+R-
968330.7A	-0.0693468	D+R-
968342.7A	-0.0393001	D+R-
968345.7A	0.193232	D+R+
968549.7A	-0.171055	D-R-
968550.7A	-0.101998	D-R-
968565.7A	-0.00166094	D+R+
968571.7A	-0.0885672	D+R-
968582.7A	0.183184	D+R-
968623.7A	-0.0317271	D+R+
968628.7A	-0.0954292	D+R-
968647.7A	-0.0318799	D+R-
968649.7A	0.18845	D+R-
968659.7A	0.173072	D+R-
968674.7A	0.0372159	D+R-
968679.7A	-0.103828	D-R-
968681.7A	0.273482	D+R+
968686.7A	-0.0883427	D+R-
968687.7A	-0.0333702	D+R-
968728.7A	0.257389	D+R-
968729.7A	-0.0594873	D+R-
968732.7A	-0.180745	D-R-
968733.7A	0.0179713	D+R-
968737.7A	-0.0330587	D+R-
968750.7A	0.00688702	D+R-
968752.7A	-0.00403321	D+R+
968754.7A	-0.0992637	D+R-
968755.7A	-0.112528	D-R-
969214.7A	-0.192711	D-R-
969222.7A	-0.0227554	D-R-
969549.7A	0.0282812	D+R-
969552.7A	0.0868474	D+R-
969594.7A	-0.10844	D+R-
969621.7A	-0.0634725	D+R+
969623.7A	0.0559773	D+R-
969627.7A	0.195775	D+R+
969628.7A	0.117565	D+R-
969641.7A	0.13394	D+R+
969644.7A	0.136652	D+R-
969646.7A	0.116038	D+R-
969647.7A	0.164931	D+R+
969649.7A	0.271173	D+R-
969651.7A	-0.0497775	D+R-
969652.7A	-0.0283972	D+R-
969654.7A	-0.0534502	D+R+
969655.7A	-0.137214	D-R-
969799.7A	0.0742409	D+R+
969814.7A	0.119714	D-R-
969815.7A	0.115116	D+R+
969912.7A	-0.17313	D+R+
969914.7A	-0.142685	D+R-
969917.7A	0.118886	D-R-
969925.7A	0.293592	D+R+
969930.7A	-0.124003	D+R+
970890.7A	0.241105	D+R+
971004.7A	-0.0566696	D-R-
971386.7A	0.160787	D+R-
971387.7A	-0.189994	D+R+
971388.7A	-0.0209178	D+R-
971979.7A	0.229666	D+R+
971984.7A	0.173426	D+R+
971986.7A	0.124808	D+R-
972261.7A	-0.10501	D+R-
972265.7A	0.329547	D+R-
972268.7A	0.330864	D+R+
972271.7A	0.114893	D+R-
972272.7A	-0.0818684	D+R+
972273.7A	0.0168398	D+R-
972276.7A	0.291133	D+R-
972543.7A	-0.0260908	D+R-
972544.7A	-0.210502	D-R-
972548.7A	0.247875	D+R+
972551.7A	0.12223	D+R+
972570.7A	0.0412176	D+R-
972571.7A	-0.150065	D-R-
972574.7A	0.219299	D+R+
972837.7A	-0.0409379	D+R-
973203.7A	-0.0945622	D+R+
973216.7A	-0.0196251	D+R-
973317.7A	-0.256698	D+R-
973318.7A	0.123041	D+R+

## Sheet: Fig. 1H
Total_IgE	Groups	PD_whole_tree
329	D-R-	24.1015
460	D+R-	24.3947
160	Placebo	27.965
6340	Placebo	25.9383
992	D+R+	20.5748
622	Placebo	28.8925
929	Placebo	18.673
1833	D+R-	22.4216
1977	Placebo	32.9358
554	Placebo	36.239
220	D-R-	20.723
328	D+R-	22.739
521	D+R-	22.5213
137	D-R-	18.2961
27	Placebo	16.1884
316	D+R+	19.7495
334	D+R-	28.2554
943	D+R-	22.0759
486	D+R-	29.0034
409	Placebo	20.7667
137	Placebo	13.3911
720	D+R-	24.7855
227	Placebo	23.7947
659	D+R-	23.133
305	Placebo	24.1565
697	D+R+	17.0327
978	Placebo	29.0898
56	D+R+	26.7026
580	Placebo	22.294
99	D+R-	21.7861
403	Placebo	26.7744
177	D+R-	23.84
211	D+R-	20.5629
737	D+R-	18.3817
118	D+R-	18.192
446	Placebo	24.6271
198	D-R-	26.3494
68	D+R+	14.4227
88	Placebo	18.8668
NA	D+R-	21.4927
59	Placebo	24.5641
491	D+R+	24.5463
407	D+R-	22.4672
702	D-R-	28.8784
158	Placebo	21.0414
796	D-R-	24.4953
326	Placebo	21.0972
2268	D-R-	19.9392
626	Placebo	18.1386
39	Placebo	17.7369
192	D+R+	18.7333
590	D+R-	18.8146
488	D+R-	21.947
867	D+R+	19.0696
276	Placebo	22.5334
114	D+R-	16.6968
604	D+R+	31.5586
375	Placebo	13.5412
627	D+R-	30.6171
3859	D-R-	21.5787
1308	Placebo	27.8766
21	D+R+	13.3876
383	Placebo	24.66
594	D+R+	25.9981
107	Placebo	18.1062
NA	D+R+	18.0926
1160	Placebo	24.9801
799	D+R+	16.1949
658	Placebo	29.0909
127	Placebo	16.0781
481	D+R+	15.6958
116	Placebo	18.7667
64	D+R-	20.5253
317	Placebo	16.3208
206	D+R+	16.3191
437	D+R-	23.7584
1626	Placebo	14.7058
437	D+R-	36.6529
119	D+R+	16.5596

## Sheet: Fig. 1I
Peanut_IgE	Groups	PD_whole_tree
36.3	D-R-	24.1015
219	D+R-	24.3947
33.7	Placebo	27.965
29	Placebo	25.9383
5.87	D+R+	20.5748
394	Placebo	28.8925
28.2	Placebo	18.673
89.2	D+R-	22.4216
597	Placebo	32.9358
55.9	Placebo	36.239
76.8	D-R-	20.723
235	D+R-	22.739
317	D+R-	22.5213
27.2	D-R-	18.2961
6.75	Placebo	16.1884
14.6	D+R+	19.7495
81.3	D+R-	28.2554
189	D+R-	22.0759
269	D+R-	29.0034
67.2	Placebo	20.7667
14.6	Placebo	13.3911
12.3	D+R-	24.7855
8.53	Placebo	23.7947
74.1	D+R-	23.133
34.7	Placebo	24.1565
19.4	D+R+	17.0327
200	Placebo	29.0898
5.56	D+R+	26.7026
194	Placebo	22.294
40.1	D+R-	21.7861
255	Placebo	26.7744
35.8	D+R-	23.84
38.6	D+R-	20.5629
31.6	D+R-	18.3817
51.3	D+R-	18.192
347	Placebo	24.6271
44.6	D-R-	26.3494
16.3	D+R+	14.4227
8.67	Placebo	18.8668
40.1	D+R-	21.4927
11.7	Placebo	24.5641
68.1	D+R+	24.5463
85.6	D+R-	22.4672
324	D-R-	28.8784
19.6	Placebo	21.0414
194	D-R-	24.4953
69.7	Placebo	21.0972
1330	D-R-	19.9392
423	Placebo	18.1386
11.7	Placebo	17.7369
13.3	D+R+	18.7333
250	D+R-	18.8146
17.6	D+R-	21.947
31.6	D+R+	19.0696
43.9	Placebo	22.5334
52.2	D+R-	16.6968
7.46	D+R+	31.5586
25.2	Placebo	13.5412
290	D+R-	30.6171
1190	D-R-	21.5787
628	Placebo	27.8766
5.25	D+R+	13.3876
27.8	Placebo	24.66
6.55	D+R+	25.9981
29.5	Placebo	18.1062
23.5	D+R+	18.0926
39.3	Placebo	24.9801
91.8	D+R+	16.1949
83.3	Placebo	29.0909
54	Placebo	16.0781
59.7	D+R+	15.6958
17.5	Placebo	18.7667
22.9	D+R-	20.5253
44.6	Placebo	16.3208
15.6	D+R+	16.3191
54.9	D+R-	23.7584
146	Placebo	14.7058
271	D+R-	36.6529
46.9	D+R+	16.5596

## Sheet: Fig. 1J
IgE_rArah2	Groups	PD_whole_tree
43.5	D-R-	24.1015
74.8	D+R-	24.3947
44.4	Placebo	27.965
36.4	Placebo	25.9383
6.49	D+R+	20.5748
99.7	Placebo	28.8925
NA	Placebo	18.673
54.1	D+R-	22.4216
183	Placebo	32.9358
69	Placebo	36.239
60.7	D-R-	20.723
86.4	D+R-	22.739
102	D+R-	22.5213
31.4	D-R-	18.2961
6.63	Placebo	16.1884
12.7	D+R+	19.7495
86.1	D+R-	28.2554
86.8	D+R-	22.0759
143	D+R-	29.0034
72.3	Placebo	20.7667
24.6	Placebo	13.3911
3.94	D+R-	24.7855
9.52	Placebo	23.7947
30.5	D+R-	23.133
36.9	Placebo	24.1565
7.4	D+R+	17.0327
60	Placebo	29.0898
9.46	D+R+	26.7026
66.3	Placebo	22.294
41.7	D+R-	21.7861
93.2	Placebo	26.7744
41.4	D+R-	23.84
24.5	D+R-	20.5629
29.5	D+R-	18.3817
61.6	D+R-	18.192
131	Placebo	24.6271
29.3	D-R-	26.3494
12.8	D+R+	14.4227
4.64	Placebo	18.8668
28.9	D+R-	21.4927
9.83	Placebo	24.5641
42.5	D+R+	24.5463
116	D+R-	22.4672
103	D-R-	28.8784
14.7	Placebo	21.0414
111	D-R-	24.4953
107	Placebo	21.0972
276	D-R-	19.9392
38.1	Placebo	18.1386
7.85	Placebo	17.7369
21.3	D+R+	18.7333
176	D+R-	18.8146
4.92	D+R-	21.947
23.5	D+R+	19.0696
36.4	Placebo	22.5334
75.8	D+R-	16.6968
5.28	D+R+	31.5586
39.3	Placebo	13.5412
109	D+R-	30.6171
500	D-R-	21.5787
384	Placebo	27.8766
5.7	D+R+	13.3876
15	Placebo	24.66
7.62	D+R+	25.9981
27.8	Placebo	18.1062
NA	D+R+	18.0926
20.4	Placebo	24.9801
82.6	D+R+	16.1949
86.9	Placebo	29.0909
58.3	Placebo	16.0781
66.3	D+R+	15.6958
16.1	Placebo	18.7667
24.4	D+R-	20.5253
38.7	Placebo	16.3208
18.7	D+R+	16.3191
38.6	D+R-	23.7584
80.3	Placebo	14.7058
96.6	D+R-	36.6529
35	D+R+	16.5596

## Sheet: Fig. 1K
Table S5: Generilized Linear-Mix Model Results Applied to 16S rRNA data. Related to Figure 1G and 1H
Fig 1K
	OTU	win.model	Estimate	Pvalue	AIC.lm	AIC.negbin	AIC.zinfl	AIC.tweedie	p.fdr	Remission	No Remission	mean_diff	Kingdom	Phylum	Class	Order	Family	Genus	Species	log2FoldChange
4	SV_61	zinfl	5.90467	2.26115e-10	926.419	319.878	316.665	331.86	2.03504e-08	0.411765	113.5	113.088	Bacteria	Bacteroidota	Bacteroidia	Bacteroidales	Tannerellaceae	Parabacteroides	distasonis	-8.10666
2	SV_164	zinfl	2.17382	6.07486e-05	752.324	NA	231.924	244.109	0.00273369	3.23529	32.625	29.3897	Bacteria	Firmicutes	Clostridia	Oscillospirales	NA	NA	NA	-3.33401
1	SV_115	zinfl	2.10338	0.00206306	817.779	NA	384.666	416.345	0.0464189	11.2353	36.9583	25.723	Bacteria	Firmicutes	Clostridia	Oscillospirales	Ruminococcaceae	Incertae_Sedis	NA	-1.71786
3	SV_49	zinfl	-1.24946	0.00139018	764.126	502.255	500.526	512.393	0.0417053	71.9412	20.1875	-51.7537	Bacteria	Firmicutes	Clostridia	Peptostreptococcales-Tissierellales	Peptostreptococcaceae	Romboutsia	ilealis/timonensis	1.83336

[truncated: 44 more sheets: Fig. 1L, Supplementary Fig. S1A, Supplementary Fig. 1B, Supplementary Fig. 1C, Supplementary Fig. S1D, Supplementary Fig. S1E, Fig. 2A, Fig. 2B, Fig. 2C, Fig. 2D, Fig. 2E, Fig. 2F, Fig. 2G, Fig. 2H, Fig. 2I, Fig. 2J, Fig. 2K, Fig. 2L, Supplementary Fig. S2A, Supplementary Fig. S2B …]
